# Supplementary material for: Synergistic Coupling of Intrinsic Internal Electric Field and Macroscopic Polarization in a Photocatalytic Fuel Cell for Efficient Antibiotic Degradation
Source: Nanomaterials (Basel). 2026 Mar 13;16(6):354. doi: 10.3390/nano16060354 (PMC13029594; doi:10.3390/nano16060354)
Supplement: Supplementary file 1 [file nanomaterials-16-00354-s001.zip]

Archive with 1 entries (1 files):
- nanomaterials-4172089-supplementary.pdf
